# Supplementary material for: Screening of the Promising Direct Thrombin Inhibitors from Haematophagous Organisms. Part I: Recombinant Analogues and Their Antithrombotic Activity In Vitro
Source: Biomedicines. 2021 Dec 22;10(1):11. doi: 10.3390/biomedicines10010011 (PMC8772750; doi:10.3390/biomedicines10010011)
Supplement: Supplementary file 1 [file biomedicines-10-00011-s001.zip]

Archive with 1 entries (1 files):
- biomedicines-1488266-supplementary.pdf
